# Supplementary material for: Abdominal Adiposity, Not Cardiorespiratory Fitness, Mediates the Exercise-Induced Change in Insulin Sensitivity in Older Adults
Source: PLoS One. 2016 Dec 9;11(12):e0167734. doi: 10.1371/journal.pone.0167734 (PMC5147957; doi:10.1371/journal.pone.0167734)
Supplement: S1 File — (XLSX) [file pone.0167734.s001.xlsx]

## Sheet: Ross Senior Data
ID	Exercise	Sex	Age	BMI1	BMI2	WC1	WC2	Weight1	Weight2	InsulinSensitivity1	InsulinSensitivity2	VATwt1	VATwt2	AbAT1	AbAT2	TATwt1	TATwt2	ASATwt1	ASATwt2	SMwt1	SMwt2	CRF1	CRF2	CRFSM1	CRFSM2
7	0	F	65.4	30.6645	30.2121	102.5	102.6	87.6	86.8	24.615	18.4387	1.77919	2.3274	8.33087	8.66641	39.9608	39.0722	6.55168	6.33901	21.9042	21.5603	1.96	1.909	0.0894806	0.0885424
9	0	F	64.8	31.845	31.6294	109	107	88	88.6	10.7507	9.02664	4.50666	4.84592	8.75227	9.01654	38.6238	38.5692	4.24561	4.17062	24.7241	23.6899	1.864	1.571	0.0753921	0.0663153
14	0	F	75.3	27.9979	29.0109	94.2	94	71.2	71.8	20.9519	22.5935	2.20584	2.23174	6.56368	6.81425	29.7816	31.5689	4.35784	4.58251	17.9743	17.6833	1.019	1.359	0.0566921	0.076852
35	0	F	66.3	28.4724	28.7499	92.5	92	71.4	72.4	19.9495	30.933	1.05901	1.0566	5.0839	5.30072	30.3343	29.6221	4.02488	4.24413	19.0032	18.5393	1.669	1.416	0.0878274	0.0763785
38	0	F	61.2	33.9761	33.5721	104.9	104.3	91.9	91.4	23.7924	27.2611	2.58858	2.22237	10.1149	9.44507	48.6396	46.2608	7.52635	7.22271	18.7391	19.1107	1.794	1.504	0.0957354	0.0786993
39	0	F	67.7	26.7105	26.4456	90.5	90	60.7	59.7	27.0297	33.5526	2.11531	1.99559	6.41505	5.84298	27.4717	25.9352	4.29974	3.84739	15.0636	14.6391	1.357	1.42	0.0900845	0.0970006
41	0	F	66.2	26.8631	26.3809	103.1	101	78.7	76.9	33.0457	29.3005	2.60262	2.50722	7.99344	7.33538	30.7683	29.9152	5.39082	4.82816	20.3936	20.1823	2.137	2.062	0.104788	0.102169
47	0	F	62.7	25.3469	25.9781	91.3	90	76.7	78.2	31.722	35.2846	1.2668	1.40677	6.35372	6.79206	34.7295	35.0821	5.08692	5.38529	20.0359	20.2345	1.599	1.665	0.0798067	0.0822853
56	0	F	71.2	31.1557	31.6441	111.6	110.9	88.5	90	26.6827	25.8826	2.58057	2.65592	9.33405	9.97688	36.8436	38.9257	6.75348	7.32096	23.9292	24.7753	2.059	1.855	0.0860455	0.074873
62	0	F	67.6	31.7141	31.0171	107.8	107.5	81.5	80.4	17.8084	22.5106	3.10933	2.93048	9.3688	8.88651	39.1424	36.9214	6.25947	5.95604	20.5573	19.6775	1.922	1.686	0.0934946	0.0856814
67	0	F	61	31.8913	32.2701	104.3	103.5	91.5	93.6	31.9506	26.8339	2.86424	2.66574	9.97703	10.0962	45.1501	45.5521	7.11279	7.43048	21.7657	23.1509	1.987	1.953	0.0912905	0.0843594
84	0	F	69.7	36.178	36.4909	112.5	118.5	92.1	93.4	7.82708	8.78761	4.57559	4.78283	10.9352	11.2948	46.4182	46.4349	6.35964	6.51196	23.1632	23.9949	1.724	1.615	0.0744285	0.0673059
85	0	F	68.1	31.1269	30.6885	107.5	107.5	91.9	91.1	14.3614	15.1584	4.10251	4.32081	10.8683	10.6825	44.2555	43.0487	6.76577	6.36169	24.2939	24.0731	1.864	1.958	0.0767269	0.0813356
110	0	M	65.5	31.0886	31.5462	115.2	113.7	96.5	96.2	21.9295	19.6319	4.61334	4.62531	9.72187	9.72234	36.6078	36.9798	5.10853	5.09703	26.1065	26.4452	2.574	2.01	0.0985963	0.0760062
124	0	M	73.6	32.7451	32.6557	120.65	119.2	109.1	109.7	25.5158	26.0202	4.58003	4.30188	11.3653	10.7439	47.3615	44.7291	6.78528	6.44206	27.6948	28.179	2.529	2.749	0.0913167	0.097555
130	0	M	66.7	30.2195	29.8673	113.1	108.8	86.1	85.2	10.7918	15.049	3.22825	3.30905	7.80893	7.51474	30.3137	29.386	4.58068	4.2057	27.7473	27.1604	2.437	1.975	0.0878285	0.0727161
133	0	M	69	26.9472	26.9472	105	104.9	77.3	77.1	17.1865	17.7944	3.71194	3.70982	7.08115	6.98146	23.5417	24.2053	3.36922	3.27164	25.8951	26.0436	2.635	2.665	0.101757	0.102328
145	0	M	67.5	29.6344	29.7957	109.4	109.1	91.4	92.8	38.2688	25.7235	4.09367	4.29005	8.12278	8.25723	32.4056	32.3404	4.02911	3.96717	29.2255	31.0352	3.194	2.748	0.109288	0.0885445
147	0	M	62.6	30.3383	30.8133	110.5	111.2	96	97	15.8939	20.0978	3.55374	3.57704	8.66934	8.62908	33.1792	32.2747	5.1156	5.05204	34.0551	34.0346	3.097	3.271	0.0909408	0.0961081
149	0	M	72.9	27.3186	27.3515	105.4	108.3	82.2	83.2	15.2501	14.1989	2.8784	2.40022	7.37644	6.84553	31.3745	29.4558	4.49804	4.4453	25.2776	24.4343	2.429	2.574	0.0960931	0.105344
153	0	M	63.4	32.0749	32.7239	110.2	113.4	95.7	95.5	19.9174	16.2902	2.93138	3.10726	7.28254	7.69892	29.838	29.8492	4.35116	4.59166	35.2642	34.8733	3.336	2.869	0.0946001	0.0822691
4	1	F	62.6	27.2672	27.2311	99.8	99.9	76.1	75.4	15.9462	14.3498	3.52698	3.48053	7.65919	7.51647	30.5816	30.2016	4.13221	4.03594	19.2228	19.7041	2.035	1.956	0.105864	0.0992687
5	1	F	66.9	30.7474	29.8943	96	93	83.6	80.1	28.3768	33.8716	2.22365	1.74861	6.39028	5.57318	33.7177	30.9015	4.16662	3.82456	23.7218	23.8433	2.452	2.53	0.103365	0.106109
6	1	F	65.6	27.0957	25.7317	89.2	85.2	73.1	69.8	13.5737	20.5783	2.08199	1.62228	6.36701	5.20775	31.0643	25.4527	4.28502	3.58547	18.9521	20.8264	2.229	2.35	0.117612	0.112837
8	1	F	60.7	31.8923	31.8052	98.3	96.4	73.5	73.4	18.1403	18.0638	3.14692	2.9768	8.36469	8.0638	33.0125	32.1221	5.21778	5.08699	18.7234	19.2362	2.14	2.271	0.114295	0.118058
11	1	F	66.9	29.8593	28.3811	97	95.5	81	77.4	37.3723	44.8274	1.47637	1.03343	8.86936	7.47728	39.005	34.6188	7.39299	6.44384	18.161	18.8456	2.074	2.231	0.114201	0.118383
13	1	F	70.7	31.5166	28.8688	101.6	94.4	84.9	78.6	16.0174	20.2103	3.61905	2.95525	9.33901	7.67948	42.0903	35.5675	5.71996	4.72424	19.208	20.2753	2.06	2.006	0.107247	0.0989382
15	1	F	60.9	31.9274	32.6127	91	95.4	78.7	80.9	21.6487	25.6112	1.81982	1.93642	6.27969	6.5577	34.7838	37.2702	4.45987	4.62128	20.67	20.6584	2.052	2.443	0.0992741	0.118257
16	1	F	72.4	31.7447	31.3618	105.8	102	82.2	82.5	16.9866	22.678	2.30853	2.35167	9.49445	9.20264	40.3831	39.5838	7.18592	6.85097	18.106	18.7072	1.984	2.128	0.109577	0.113753
18	1	F	73.6	35.4322	35.397	122	115.25	101.9	98.9	19.7326	21.0795	4.65158	4.31366	10.3384	9.82464	48.1347	46.4529	5.6868	5.51098	23.6555	23.886	2.254	2.389	0.0952845	0.100017
24	1	F	73.3	28.7966	26.9663	83.8	84.1	69.1	66.5	42.1836	38.0824	1.26457	1.13305	6.24777	5.46363	35.577	32.4948	4.9832	4.33059	13.192	14.0496	1.648	1.667	0.124924	0.118651
25	1	F	67.4	33.8041	33.0834	107	104.8	99.1	96.8	16.2636	19.4742	3.41614	3.38483	10.2545	10.1196	48.9947	47.1088	6.8384	6.73476	21.7427	22.2262	1.685	1.979	0.0774973	0.0890392
27	1	F	61.8	26.6779	25.4482	91	88.1	77.8	74.1	22.5438	34.9305	2.3182	2.28142	5.98349	5.70403	28.7769	25.5761	3.66529	3.42261	22.1373	21.9253	2.259	2.276	0.102045	0.103807
28	1	F	78.5	25.0698	23.7872	85	80.8	63.2	61.2	42.8829	56.5093	1.26291	1.14108	3.61228	3.31932	25.9093	23.7442	2.34936	2.17823	15.6877	15.9419	1.537	1.82	0.0979748	0.114165
31	1	F	68	32.9589	31.5183	102	97.4	93.3	89.7	28.4902	33.4683	2.32317	2.1666	8.09913	7.69336	44.6307	40.6687	5.77597	5.52676	20.676	20.9856	1.67	1.899	0.0807699	0.0904908
36	1	F	76.7	26.3132	25.6574	92.2	87	63.9	62.8	16.0589	16.4201	2.03603	1.95924	5.89753	5.74294	26.3453	24.4565	3.8615	3.7837	16.9106	16.6983	1.32	1.158	0.0780575	0.0693484
42	1	F	60.3	30.2567	29.3377	100.8	97.9	85.1	83.1	26.2601	34.8353	1.81063	1.44458	8.31322	7.28854	39.6672	36.4268	6.50259	5.84396	22.1333	21.9441	1.966	1.591	0.0888254	0.0725023
44	1	F	64.4	27.3683	27.4349	92.3	95.95	81.9	81.9	21.1649	25.4028	1.47875	1.25877	7.95279	7.60382	35.5712	35.429	6.47403	6.34505	20.5979	21.1883	2.078	2.178	0.100884	0.102793
45	1	F	65.7	23.5237	22.5451	84.3	82.3	62.4	60.4	38.3922	39.1435	1.25118	0.756534	4.96644	3.4988	20.746	16.5586	3.71526	2.74227	17.8747	18.4091	1.339	1.965	0.0749103	0.106741
46	1	F	67.9	29.4689	28.3384	94	89.3	77.7	75.7	31.1037	25.4538	1.94639	1.8596	7.95833	8.00528	38.6664	37.7529	6.01195	6.14568	16.3672	17.6376	1.455	1.698	0.0888971	0.0962716
49	1	F	61.3	35.3197	35.2358	121.9	113.5	85.4	84.3	24.1221	29.5633	4.27805	4.13306	11.1074	11.1521	42.88	42.5674	6.82935	7.01905	19.0236	20.2589	1.913	2.115	0.100559	0.104398
50	1	F	60.2	29.1779	28.7201	89.2	86.3	70.3	68.8	21.0875	34.3529	2.08816	1.73335	6.29548	5.60913	28.8813	26.9352	4.20732	3.87579	19.9787	21.5117	2.141	2.552	0.107164	0.118633
52	1	F	60.6	29.376	28.1832	102.4	99	85.7	82.1	21.5113	32.8911	2.43942	1.96711	6.52295	5.69799	35.0632	31.2439	4.08353	3.73088	23.8428	24.1127	2.171	2.405	0.0910548	0.0997401
53	1	F	77.3	22.7166	22.3659	92.7	92	58.5	57.6	16.1764	15.9802	2.68844	2.43724	5.43658	5.42172	22.5717	21.8215	2.74814	2.98448	14.4161	14.7988	1.122	1.388	0.0778298	0.0937912
54	1	F	71	26.8079	26.8469	98.6	91.75	69	69	19.2059	18.5782	2.48811	2.63263	7.50851	8.15312	32.2923	32.2595	5.02041	5.52049	16.3708	17.2452	1.428	1.694	0.0872286	0.0982302
59	1	F	61.4	25.7998	24.5451	91.3	89.3	65.4	63	13.4057	30.9731	2.39909	1.87916	5.90211	4.62194	25.9083	21.1819	3.50303	2.74278	19.0444	19.3824	1.824	2.169	0.095776	0.111906
60	1	F	75.5	31.8156	31.8156	113	109.3	88.5	88.3	12.7578	14.1593	2.64209	2.46252	9.62979	9.58636	43.3274	42.6875	6.9877	7.12384	22.7451	22.4872	1.564	1.805	0.0687621	0.0802679
61	1	F	61.4	29.9058	28.7206	102	99.6	75.3	72.5	20.6158	22.2516	3.53123	3.14354	9.57414	8.49509	38.2443	34.8043	6.04291	5.35155	18.0292	17.8062	1.656	2.277	0.0918509	0.127877
64	1	F	77	29.0641	27.8656	95.5	95	76.9	74	31.5445	27.7424	2.31501	1.83287	6.88115	6.50283	33.5923	29.6374	4.56614	4.66997	20.0491	20.4087	1.682	1.966	0.083894	0.0963317
71	1	F	63.5	28.7223	27.5367	103.6	94.3	74.3	72.2	32.9959	35.6086	2.55369	2.18944	8.23501	7.5303	34.3426	31.6973	5.68132	5.34086	18.2994	19.0269	1.927	2.217	0.105304	0.116519
76	1	F	62.9	31.9446	31.9446	115.5	112	93.7	93.5	5.12167	9.05122	3.25162	3.30905	10.9791	11.2083	41.7945	41.1875	7.72751	7.8993	27.1429	27.11	1.652	1.898	0.0608631	0.070011
77	1	F	64.9	28.0339	25.2826	97.3	88.3	76.3	68.2	13.8819	18.5039	2.94813	2.38811	7.67261	6.15735	31.1197	25.4317	4.72448	3.76924	22.052	20.3222	1.562	1.734	0.0708327	0.0853256
82	1	F	61	32.9411	32.8196	99.3	94.8	81.8	80.4	30.48	37.3463	2.33651	2.11925	8.83597	7.85068	41.2634	38.9877	6.49946	5.73143	18.9647	19.4766	2.014	2.247	0.106197	0.115369
87	1	F	68.9	23.2807	21.4986	90.8	83.5	60.7	57.1	24.4466	28.3792	1.38455	1.22364	5.67364	4.62466	24.7147	21.2775	4.2891	3.40101	15.8482	15.4841	1.51	1.958	0.0952792	0.126453
102	1	M	72.8	28.5049	26.9231	105.2	100.6	85.9	81.7	14.3274	21.0245	4.16308	3.70766	7.78656	6.91022	31.3585	25.5308	3.62348	3.20257	25.5381	25.3364	1.888	3.139	0.0739288	0.123893
103	1	M	75.6	33.3338	32.5893	114.5	111.4	98.3	96.7	21.9306	13.7611	4.95285	4.86093	8.56763	8.22445	33.0577	30.0295	3.61477	3.36352	30.5867	29.1816	2.256	3.017	0.0737576	0.103387
105	1	M	65.7	33.4241	33.3655	125.6	125.9	114.7	114.1	11.5749	15.8275	5.85393	5.68177	13.376	12.7313	45.1492	44.8807	7.52207	7.04952	33.26	33.6197	3.083	3.238	0.092694	0.0963125
107	1	M	60.2	32.526	32.0069	116.6	112.1	94.4	92.4	10.2434	13.7543	5.69464	5.57503	9.56428	9.16428	33.4239	31.2116	3.86964	3.58926	31.2922	32.2807	2.898	2.961	0.0926109	0.0917265
108	1	M	61.6	28.3606	26.7367	112.8	103.5	97.1	91.6	9.62938	21.3093	3.48055	2.91611	6.89984	5.62391	32.3439	25.5414	3.41929	2.7078	31.0786	31.5419	4.12	4.032	0.132567	0.12783
115	1	M	64.2	29.4334	29.8311	102.2	103.1	81.4	82.4	10.175	9.15634	3.92741	3.30798	8.06076	7.48466	29.3352	27.1195	4.13335	4.17668	25.0399	26.5799	2.811	2.806	0.112261	0.105568
119	1	M	67.6	26.4907	25.6756	104.3	99.8	84	81.2	39.3526	35.8355	3.47678	3.13826	6.7848	6.03296	25.9804	23.082	3.30802	2.8947	25.6811	25.8712	2.212	2.75	0.0861332	0.106296
120	1	M	62.1	28.6626	26.0169	108.9	99.3	84.3	76.7	9.22215	24.1701	4.1846	2.61421	8.55995	5.7727	29.5722	21.6306	4.37535	3.1585	26.7552	27.1004	2.913	2.882	0.108876	0.106345
121	1	M	73.5	34.5143	33.7306	121.85	115.3	106.7	103.3	5.05798	11.9534	6.10986	5.44367	10.9213	10.2094	42.7713	38.8773	4.81141	4.76572	29.4657	31.1107	2.603	3.009	0.0883399	0.0967191
122	1	M	72.9	33.4008	33.0884	119.7	117.4	108	106.1	8.50014	13.1391	5.79005	5.5696	10.9511	10.6748	41.4482	38.0567	5.16109	5.10522	32.9498	33.4486	2.523	2.802	0.076571	0.0837703
123	1	M	67.9	26.2609	25.0426	96.1	89.9	77.8	74.1	23.5485	29.23	2.84041	1.70101	5.31612	3.48628	23.9279	17.2331	2.47572	1.78527	25.4399	26.7848	2.604	2.671	0.102359	0.0997208
126	1	M	75.2	29.0516	27.1692	105.7	99.7	81	76.6	14.5503	23.9798	3.64982	3.28095	7.10129	6.04724	25.4453	21.7427	3.45147	2.7663	27.6596	26.5743	2.399	2.153	0.086733	0.0810182
127	1	M	67.5	33.9674	33.7311	120.5	118.9	115.5	114.2	17.9395	26.2699	5.63271	5.41538	9.598	9.24748	40.9344	39.3297	3.96529	3.8321	37.3088	37.2118	2.965	3.187	0.079472	0.0856449
129	1	M	68.5	31.9596	32.3435	113.1	110.2	99.2	100	15.4402	19.2034	4.16176	3.63683	8.16215	7.3767	33.9641	31.3181	4.00039	3.73988	33.0623	32.9569	2.49	2.439	0.0753125	0.0740057
132	1	M	65.7	34.4137	31.9705	121.2	112.8	113.4	107.5	13.2373	11.8628	4.84482	3.58497	10.9342	8.71485	48.2515	39.4798	6.08938	5.12988	32.9818	31.929	2.611	2.726	0.0791649	0.0853769
136	1	M	65.1	28.6243	28.2395	118.1	114.5	96.8	95.6	10.8991	16.888	5.51941	5.24158	10.1105	9.21448	34.061	29.7618	4.59107	3.9729	29.7221	31.5778	2.121	2.828	0.0713609	0.0895565
137	1	M	66.2	33.5982	31.4361	110.3	103.9	96.3	92.2	13.4515	20.1431	3.82178	3.08958	9.95296	8.25354	39.8069	33.8849	6.13118	5.16396	27.2197	28.3306	2.398	2.829	0.0880981	0.0998566
138	1	M	65.9	29.1945	28.4055	111.2	107.9	93.1	90.3	6.55949	11.2761	4.23519	3.91861	7.99802	7.34367	31.0754	28.8886	3.76284	3.42506	30.4597	32.8836	2.603	3.02	0.0854573	0.0918392
141	1	M	62.4	26.1415	26.3682	104.6	103.2	82	81.9	14.686	13.9188	3.66495	3.52801	6.84689	6.48358	24.3811	23.4412	3.18194	2.95557	27.8049	30.0012	3.019	2.83	0.108578	0.0943294
142	1	M	63.4	26.5511	25.0794	103.6	92.5	86.4	81.7	21.0009	22.6376	3.44067	2.49271	6.85122	5.52524	28.2898	23.1985	3.41056	3.03253	29.5664	29.8111	2.995	3.283	0.101297	0.110127
151	1	M	67.6	34.5862	34.2995	123.2	119.7	108.3	108	6.55722	13.2282	5.42942	5.25381	11.7472	11.2028	44.387	40.3386	6.31777	5.94895	33.6206	34.6022	2.785	2.663	0.082836	0.0769604
155	1	M	64.4	28.3729	26.8945	109.2	101.6	89.5	85.4	13.4539	17.6734	3.72611	2.63509	6.8566	5.27575	26.5387	22.0363	3.13048	2.64066	33.857	32.1713	2.069	2.511	0.0611099	0.0780509
156	1	M	78.5	28.9842	27.9592	105.7	103.4	81	79.3	18.6642	13.0482	4.26512	3.961	6.86499	6.30045	23.3936	21.7011	2.59987	2.33946	29.1286	28.5527	2.178	2.376	0.074772	0.0832145
158	1	M	79.6	27.8818	25.8599	106.4	99.4	78.3	73	11.6121	16.8668	6.79539	5.62462	9.67975	8.091	31.3642	26.8429	2.88437	2.46638	22.8108	22.2588	1.701	1.98	0.07457	0.0889534
159	1	M	60.1	37.455	35.8319	134.4	125.7	122.3	116.9	17.2163	23.152	5.08795	4.49037	16.7281	14.4547	57.7066	50.7049	11.6401	9.96433	35.4476	34.4148	2.756	3.251	0.0777485	0.0944653
162	1	M	62.8	29.9755	27.8531	105.5	99.8	90.9	85.5	20.2867	27.0407	3.81981	2.74601	7.08153	5.47418	25.9569	21.8129	3.26172	2.72817	33.848	32.2075	2.702	3.429	0.0798275	0.106466
